# Supplementary material for: Exploration of molecular mechanism of intraspecific cross-incompatibility in sweetpotato by transcriptome and metabolome analysis
Source: Plant Mol Biol. 2022 Mar 25;109(1-2):115–33. doi: 10.1007/s11103-022-01259-8 (PMC9072463; doi:10.1007/s11103-022-01259-8)
Supplement: Supplementary file 3 — Supplementary file3 (XLSX 14 kb) [file 11103_2022_1259_MOESM3_ESM.xlsx]

## Sheet: Sheet1
Table S2 Differential metabolites (DMs) identified by Kmeans_cluster
Index	Sub Class	Formula	Compounds	Class I	Class II	CAS	Level
pme3011	8	C4H9NO2	γ-Aminobutyric acid*	Organic acids	Organic acids	1956-12-2	B
pme0033	8	C5H4N4O	Hypoxanthine	Nucleotides and derivatives	Nucleotides and derivatives	68-94-0	B
mws1078	8	C7H7NO2	Anthranilic Acid	Phenolic acids	Phenolic acids	118-92-3	B
pme0193	8	C5H10N2O3	L-Glutamine	Amino acids and derivatives	Amino acids and derivatives	56-85-9	A
pme0026	8	C6H14N2O2	L-Lysine	Amino acids and derivatives	Amino acids and derivatives	56-87-1	A
mws0359	8	C15H30O2	Pentadecanoic Acid	Lipids	Free fatty acids	1002-84-2	A
mws0248	8	C9H12N2O6	Uridine*	Nucleotides and derivatives	Nucleotides and derivatives	58-96-8	A
pme1184	8	C10H13N5O4	Deoxyguanosine*	Nucleotides and derivatives	Nucleotides and derivatives	961-07-9	B
pme2890	8	C8H16N2O4S2	L-Homocystine	Amino acids and derivatives	Amino acids and derivatives	626-72-2	B
pmn001686	8	C16H32O4	10,16-Dihydroxypalmitic acid	Lipids	Free fatty acids	3233-90-7	B
pmn001627	8	C13H16O10	Glucogallin*	Phenolic acids	Phenolic acids	58511-73-2	A
HmLn000659	8	C13H16O10	3-O-Galloyl-glucose*	Tannins	Tannin	-	A
Lmhp009187	8	C20H42NO7P	LysoPE 15:0	Lipids	LPE	-	B
pmb2319	8	C23H48NO7P	LysoPC 15:0	Lipids	LPC	-	A
pmb0492	8	C34H37N3O6	N',N'',N'''-p-Coumaroyl-cinnamoyl-caffeoyl spermidine	Alkaloids	Phenolamine	-	B
pmp001106	8	C27H30O15	Vitexin-2-O-glucoside	Flavonoids	Flavonoid carbonoside	-	B
mws4134	8	C20H32N6O12S2	Oxidized Glutathione	Amino acids and derivatives	Amino acids and derivatives	121-24-4	B
pma0134	5	C4H8O4	D-(-)-Threose	Others	Saccharides and Alcohols	95-43-2	B
pmb0069	5	C7H7NO	Benzamide	Others	Others	55-21-0	B
mws0491	5	C8H11N	Phenethylamine	Others	Others	64-04-0	A
ML10179289	5	C8H10O	2-Phenylethanol	Others	Others	-	B
pmb0374	5	C5H5N5	2-Aminopurine	Alkaloids	Alkaloids	452-06-2	B
pme1002	5	C8H11NO	L-Tyramine*	Amino acids and derivatives	Amino acids and derivatives	51-67-2	A
pma0948	5	C8H11NO	Phenylethanolamine*	Others	Others	7568-93-6	B
mws0254	5	C6H9N3O2	L-Histidine	Amino acids and derivatives	Amino acids and derivatives	71-00-1	A
mws0005	5	C10H12N2	Tryptamine	Alkaloids	Plumerane	61-54-1	A
pmb0490	5	C13H18N2O2	p-Coumaroylputrescine	Alkaloids	Phenolamine	34136-53-3	A
mws0361	5	C16H30O2	Palmitoleic Acid	Lipids	Free fatty acids	373-49-9	A
Lmlp003161	5	C14H20N2O3	Feruloylputrescine	Alkaloids	Phenolamine	-	A
pme0230	5	C10H13N5O4	Adenosine*	Nucleotides and derivatives	Nucleotides and derivatives	58-61-7	A
Zmjp00966	5	C10H13N5O4	Vidarabine	Others	Others	5536-17-4	A
pmb2786	5	C18H30O3	9-HOTrE	Lipids	Free fatty acids	89886-42-0	B
mws0369	5	C20H32O2	Arachidonic Acid	Lipids	Free fatty acids	506-32-1	A
mws0983	5	C20H39NO2	N-Oleoylethanolamine	Others	Others	111-58-0	A
mws0884	5	C10H12N5O6P	Cyclic AMP	Nucleotides and derivatives	Nucleotides and derivatives	60-92-4	B
pmf0400	5	C22H44O2	Docosanoic acid	Lipids	Glycerol ester	112-85-6	B
pmb0981	5	C10H14N5O7P	Adenosine 5'-monophosphate	Nucleotides and derivatives	Nucleotides and derivatives	61-19-8	A
pmp001265	5	C24H49NO8	2-Amino-4-dihydroxy octadecyl galactoside	Others	Others	-	A
pme0500	5	C18H32O16	D-(+)-Melezitose	Others	Saccharides and Alcohols	597-12-6	B
pmb2406	5	C25H52NO7P	LysoPC 17:0	Lipids	LPC	50930-23-9	B
pmc0960	5	C28H50NO7P	LysoPC 20:4	Lipids	LPC	-	A
Hmpp002612	5	C27H30O16	Luteolin-7-O-gentiobioside*	Flavonoids	Flavonoid	-	B
Zmhp002303	5	C28H32O16	Isochrysoeriol O-diglucoside*	Flavonoids	Flavonoid	-	B
pmp000127	5	C28H32O16	Chrysoeriol-6,8-di-C-glucoside*	Flavonoids	Flavonoid carbonoside	-	B
HJAP022	5	C28H32O16	Chrysoeriol-C-glucoside-C-glucoside*	Flavonoids	Flavonoid	-	B
pme2879	1	C5H6N2O3	5-Hydroxymethyluracil	Nucleotides and derivatives	Nucleotides and derivatives	4433-40-3	B
pme3154	1	C6H12O4	(Rs)-Mevalonic acid	Organic acids	Organic acids	150-97-0	A
mws2125	1	C3H4KO6P	Phosphoenolpyruvic acid	Organic acids	Organic acids	4265-07-0	B
pmp001252	1	C17H17NO3	p-Coumaroyltyramine	Alkaloids	Phenolamine	36417-86-4	B
pmb3079	1	C8H16NO9P	N-Acetyl-D-glucosamine 1-phosphate	Others	Others	-	B
pmb2211	1	C19H38N2O3	Cocamidopropyl betaine	Alkaloids	Alkaloids	4292-10-8	A
pmn001727	1	C24H29NO9	N-(4-O-(Glucosyl)-E-feruloyl)-tyramine	Alkaloids	Phenolamine	-	B
pmp001254	1	C36H36N2O8	Grossamide*	Alkaloids	Alkaloids	80510-06-1	B
